# Supplementary material for: Real-world experience with Janus kinase inhibitors in rheumatoid and psoriatic arthritis: retention and discontinuation factors in a UK six-centre cohort
Source: Rheumatol Adv Pract. 2026 Feb 17;10(2):rkag024. doi: 10.1093/rap/rkag024 (PMC13038248; doi:10.1093/rap/rkag024)
Supplement: rkag024_Supplementary_Data [file rkag024_supplementary_data.zip]

Archive with 3 entries (3 files):
- JAKi_retention_RWE_manuscript,_Supplementary_materials_v3.docx
- 24-Mar-2026_090803_JAKi_retention_RWE_manuscript,_Supplementary_materials_v3.docx
- 25-Mar-2026_020156_JAKi_retention_RWE_manuscript,_Supplementary_materials_v3.docx
